# Supplementary material for: Combining Multiple RNA-Seq Data Analysis Algorithms Using Machine Learning Improves Differential Isoform Expression Analysis
Source: Methods Protoc. 2021 Sep 27;4(4):68. doi: 10.3390/mps4040068 (PMC8544431; doi:10.3390/mps4040068)
Supplement: Supplementary file 1 [file mps-04-00068-s001.zip]

Archive with 1 entries (1 files):
- mps-1290406-supplementary.pdf
